# Supplementary material for: Thiol-Ene Photo-Click Hydrogels with Tunable Mechanical Properties Resulting from the Exposure of Different -Ene Moieties through a Green Chemistry
Source: Materials (Basel). 2023 Feb 28;16(5):2024. doi: 10.3390/ma16052024 (PMC10004734; doi:10.3390/ma16052024)
Supplement: Supplementary file 1 [file materials-16-02024-s001.zip]

Archive with 1 entries (1 files):
- materials-2221604-supplementary.pdf
